# Supplementary material for: Gallotannin-Enriched Fraction from Quercus infectoria Galls as an Antioxidant and Inhibitory Agent against Human Glioblastoma Multiforme
Source: Plants (Basel). 2021 Nov 25;10(12):2581. doi: 10.3390/plants10122581 (PMC8708140; doi:10.3390/plants10122581)
Supplement: Supplementary file 1 [file plants-10-02581-s001.zip]

Archive with 1 entries (1 files):
- plants-1452414-supplementary.pdf
